# Supplementary material for: From Legislative Harmonization to Real-World Access: A Scoping Review of Pharmaceutical Regulation and Access to Medicines in Romania
Source: Healthcare (Basel). 2026 Mar 9;14(5):688. doi: 10.3390/healthcare14050688 (PMC12985003; doi:10.3390/healthcare14050688)
Supplement: Supplementary file 1 [file healthcare-14-00688-s001.zip]

Archive with 1 entries (1 files):
- healthcare-4111298-SI.pdf
